# Supplementary material for: Multiomics integration reveals the effect of Orexin A on glioblastoma
Source: Front Pharmacol. 2023 Jan 20;14:1096159. doi: 10.3389/fphar.2023.1096159 (PMC9894894; doi:10.3389/fphar.2023.1096159)
Supplement: Supplementary file 3 [file DataSheet1.zip]

Archive with 15 entries (12 files):
- Supplementary Table 3/
- Supplementary Table 3/Table 3A.xlsx
- Supplementary Table 3/Table 3B.xlsx
- Supplementary Table 3/Table 3C.xlsx
- Supplementary Table 3/Table 3D.xlsx
- Supplementary Table 1/
- Supplementary Table 1/Table 1A.xlsx
- Supplementary Table 1/Table 1B.xlsx
- Supplementary Table 1/Table 1C.xlsx
- Supplementary Table 1/Table 1D.xlsx
- Supplementary Table 1/Table 1E.xlsx
- Supplementary Table 2/
- Supplementary Table 2/Table 2A.xlsx
- Supplementary Table 2/Table 2B.xlsx
- Supplementary Table 2/Table 2C.xlsx
