# Supplementary material for: Multiomics integration reveals the effect of Orexin A on glioblastoma
Source: Front Pharmacol. 2023 Jan 20;14:1096159. doi: 10.3389/fphar.2023.1096159 (PMC9894894; doi:10.3389/fphar.2023.1096159)
Supplement: Supplementary file 3 [file DataSheet1.zip › Supplementary Table 3/Table 3A.xlsx]

## Sheet: Sheet1
ID	Description	GeneRatio	BgRatio	pvalue	p.adjust	qvalue	geneID	Count	/
hsa00240	Pyrimidine metabolism	20/597	122/10222	2.39e-05	0.00190339	0.00156391	6240/129607/1503/7298/6241/4907/790/7378/8623/56953/4833/4832/C00214/C00364/C00526/C00178/C00239/C00475/C00881/C02376	20	tran/tran/tran/tran/tran/tran/tran/tran/tran/tran/tran/tran/meta/meta/meta/meta/meta/meta/meta/meta/
hsa04068	FoxO signaling pathway	21/597	136/10222	3.8e-05	0.00205261	0.00168652	5347/8743/6446/3575/114907/10018/7048/51422/116986/1026/4088/604/595/10365/1901/3667/3480/100132074/1956/C00020/C00008	21	tran/tran/tran/tran/tran/tran/tran/tran/tran/tran/tran/tran/tran/tran/tran/tran/tran/tran/tran/meta/meta/
hsa05205	Proteoglycans in cancer	27/597	212/10222	0.000104876	0.00418194	0.00343608	7430/5500/6383/857/7422/3678/3693/2316/3091/7057/288/4609/3791/22808/1026/595/8826/7078/4233/5781/2317/7474/3480/6237/1956/7475/967	27	tran/tran/tran/tran/tran/tran/tran/tran/tran/tran/tran/tran/tran/tran/tran/tran/tran/tran/tran/tran/tran/tran/tran/tran/tran/tran/pro/
hsa04151	PI3K-Akt signaling pathway	38/597	358/10222	0.000243394	0.00705844	0.00579954	3326/7422/6446/3575/10018/54541/1902/3320/118788/3678/3164/1435/3693/1291/7057/4609/3791/2057/3910/1026/595/672/1299/1942/468/4790/5526/2149/4233/7059/3667/3480/1944/10161/1956/8517/3456/C00020	38	tran/tran/tran/tran/tran/tran/tran/tran/tran/tran/tran/tran/tran/tran/tran/tran/tran/tran/tran/tran/tran/tran/tran/tran/tran/tran/tran/tran/tran/tran/tran/tran/tran/tran/tran/tran/tran/meta/
hsa05208	Chemical carcinogenesis - reactive oxygen species	25/597	223/10222	0.0012757	0.0190022	0.0156131	1645/2353/7422/8644/292/3091/4688/2052/3725/4790/1646/27/4233/5781/1345/10327/1956/2947/8517/4694/54539/1329/4696/4707/253152	25	tran/tran/tran/tran/tran/tran/tran/tran/tran/tran/tran/tran/tran/tran/tran/tran/tran/tran/tran/tran/tran/tran/tran/tran/pro/
hsa05167	Kaposi sarcoma-associated herpesvirus infection	23/597	199/10222	0.00130936	0.0190022	0.0156131	1827/2353/7422/3133/6772/3106/3134/3107/3091/4609/1026/595/3105/3725/7538/1870/57580/4790/84557/3576/8517/3456/7311	23	tran/tran/tran/tran/tran/tran/tran/tran/tran/tran/tran/tran/tran/tran/tran/tran/tran/tran/tran/tran/tran/tran/pro/
hsa05171	Coronavirus disease - COVID-19	25/597	242/10222	0.00389269	0.0388052	0.0318842	23586/4938/4600/4599/2353/64135/3654/6772/6347/4939/9636/8829/3725/6175/6206/834/4790/57506/3576/3627/1956/8517/3456/2244/7311	25	tran/tran/tran/tran/tran/tran/tran/tran/tran/tran/tran/tran/tran/tran/tran/tran/tran/tran/tran/tran/tran/tran/tran/pro/pro/
hsa04137	Mitophagy - animal	10/597	72/10222	0.00867351	0.0658774	0.0541279	65018/9927/3091/22808/3725/7942/468/84557/6237/7311	10	tran/tran/tran/tran/tran/tran/tran/tran/tran/pro/
hsa04115	p53 signaling pathway	10/597	73/10222	0.00954159	0.0691766	0.0568387	83667/6241/5054/51512/7057/1026/595/2810/27113/3732	10	tran/tran/tran/tran/tran/tran/tran/tran/tran/pro/
hsa05207	Chemical carcinogenesis - receptor activation	22/597	241/10222	0.0248334	0.148387	0.121922	3326/2353/7422/3837/9314/3320/85315/4609/28514/604/2052/595/332/3725/182/468/4790/1956/2947/10683/253152/C00788	22	tran/tran/tran/tran/tran/tran/tran/tran/tran/tran/tran/tran/tran/tran/tran/tran/tran/tran/tran/tran/pro/meta/
hsa04216	Ferroptosis	6/597	41/10222	0.0304346	0.16739	0.137536	6303/23657/7037/84557/2879/2512	6	tran/tran/tran/tran/tran/pro/
