# Supplementary material for: Multiomics integration reveals the effect of Orexin A on glioblastoma
Source: Front Pharmacol. 2023 Jan 20;14:1096159. doi: 10.3389/fphar.2023.1096159 (PMC9894894; doi:10.3389/fphar.2023.1096159)
Supplement: Supplementary file 3 [file DataSheet1.zip › Supplementary Table 3/Table 3B.xlsx]

## Sheet: Sheet1
RRM1
CMPK2
CTPS1
TYMS
RRM2
NT5E
CAD
UPP1
ASMTL
NT5M
NME4
NME3
PLK1
TNFSF10
SGK1
IL7R
FBXO32
BCL2L11
TGFBR2
PRKAG2
AGAP2
CDKN1A
SMAD3
BCL6
CCND1
KLF2
S1PR1
IRS1
IGF1R
FOXO6
EGFR
EZR
PPP1CB
SDC2
CAV1
VEGFA
ITGA5
ITGB5
FLNA
HIF1A
THBS1
ANK3
MYC
KDR
MRAS
IQGAP1
TIMP3
MET
PTPN11
FLNB
WNT5A
RRAS
WNT6
HSP90AB1
DDIT4
LPAR1
HSP90AA1
PIK3AP1
NR4A1
CSF1
COL6A1
EPOR
LAMA4
BRCA1
COL9A3
EFNA1
ATF4
NFKB1
PPP2R5B
F2R
THBS3
EFNA3
LPAR6
IKBKG
IFNB1
AKR1C1
FOS
AKR1C3
SLC25A5
NCF2
EPHX1
JUN
AKR1C2
ABL2
COX6C
AKR1A1
GSTM3
NDUFA1
NDUFB11
COX5B
NDUFA3
NDUFB1
RCAN1
HLA-E
STAT1
HLA-B
HLA-F
HLA-C
HLA-A
ZFP36
E2F2
PREX1
MAP1LC3A
CXCL8
DDX58
OAS1
MX2
MX1
IFIH1
IRAK1
CCL2
OAS2
ISG15
NRP1
RPLP0
RPS12
CASP1
MAVS
CXCL10
PINK1
MFN2
TFEB
SESN2
SERPINE1
GTSE1
SFN
BBC3
KPNB1
KLF4
PAQR8
DLL1
BIRC5
JAG1
DLL3
SAT1
SLC7A11
TFRC
GPX4
