# Supplementary material for: Multiomics integration reveals the effect of Orexin A on glioblastoma
Source: Front Pharmacol. 2023 Jan 20;14:1096159. doi: 10.3389/fphar.2023.1096159 (PMC9894894; doi:10.3389/fphar.2023.1096159)
Supplement: Supplementary file 3 [file DataSheet1.zip › Supplementary Table 3/Table 3C.xlsx]

## Sheet: Table 3C
gene	pvalue
CCL2	0.00400688
UPP1	0.0104612
F2R	0.0160829
ITGA5	0.0245876
SFN	0.0246546
IRS1	0.0296284
CXCL8	0.0326596
MAP1LC3A	0.0339346
MET	0.0376023
ISG15	0.0424452
NCF2	0.0562158
THBS1	0.0569345
IL7R	0.0596425
ITGB5	0.0720544
CDKN1A	0.074885
COL6A1	0.0759251
COX6C	0.0814679
IQGAP1	0.0839984
VEGFA	0.0871153
NRP1	0.0938748
RRAS	0.0955953
HIF1A	0.106415
EZR	0.123241
SERPINE1	0.142571
MFN2	0.15149
ATF4	0.182799
DLL1	0.184375
NDUFA1	0.18649
RRM2	0.188547
MAVS	0.192648
KDR	0.196286
DDX58	0.220473
PPP1CB	0.224015
NME3	0.2247
GSTM3	0.227985
MRAS	0.232949
RPLP0	0.234591
KPNB1	0.237937
ASMTL	0.238431
DLL3	0.239028
NFKB1	0.244424
SLC25A5	0.248677
IRAK1	0.252935
BBC3	0.263327
NT5M	0.271389
SDC2	0.275856
CAD	0.27866
SAT1	0.280569
GTSE1	0.281079
PTPN11	0.296551
CASP1	0.304827
KLF2	0.305629
FOXO6	0.32893
ZFP36	0.340141
WNT6	0.36282
IKBKG	0.370567
IFNB1	0.384209
RPS12	0.411102
FOS	0.411345
HLA.F	0.412872
OAS2	0.414041
EPHX1	0.414517
BRCA1	0.41965
NR4A1	0.421358
PINK1	0.445274
SLC7A11	0.456487
EFNA1	0.459814
TFEB	0.471236
PLK1	0.484509
WNT5A	0.4959
SESN2	0.499317
EGFR	0.515874
TIMP3	0.522641
S1PR1	0.523226
EPOR	0.53048
LPAR6	0.535097
E2F2	0.539402
NME4	0.550308
HSP90AB1	0.564392
FBXO32	0.568039
HLA.B	0.571857
PIK3AP1	0.577605
RRM1	0.597209
CTPS1	0.602125
MX2	0.604604
HLA.A	0.616321
BCL2L11	0.635378
LPAR1	0.640021
BCL6	0.641858
LAMA4	0.643077
PRKAG2	0.648336
PREX1	0.667565
DDIT4	0.67088
NDUFB11	0.676347
KLF4	0.699543
AKR1C1	0.70242
CMPK2	0.722243
FLNA	0.734188
AKR1C3	0.738639
GPX4	0.740174
STAT1	0.750131
BIRC5	0.751371
JUN	0.752053
SGK1	0.755138
IFIH1	0.755359
RCAN1	0.760916
TGFBR2	0.763169
TNFSF10	0.768953
CSF1	0.783842
PAQR8	0.78771
HLA.C	0.791845
CXCL10	0.794016
AKR1C2	0.798445
CCND1	0.801739
SMAD3	0.814617
COX5B	0.837249
COL9A3	0.851334
NDUFB1	0.874431
EFNA3	0.875772
IGF1R	0.877675
FLNB	0.885084
HSP90AA1	0.887965
ANK3	0.891433
JAG1	0.899026
AKR1A1	0.901821
ABL2	0.908557
NDUFA3	0.918736
MX1	0.92158
AGAP2	0.927589
CAV1	0.937092
PPP2R5B	0.943289
MYC	0.952862
THBS3	0.961651
TYMS	0.984188
OAS1	0.986641
TFRC	0.991737
NT5E	0.992723
HLA.E	0.994184
