# Supplementary material for: Multiomics integration reveals the effect of Orexin A on glioblastoma
Source: Front Pharmacol. 2023 Jan 20;14:1096159. doi: 10.3389/fphar.2023.1096159 (PMC9894894; doi:10.3389/fphar.2023.1096159)
Supplement: Supplementary file 3 [file DataSheet1.zip › Supplementary Table 3/Table 3D.xlsx]

## Sheet: Table 3D
gene	pvalue
ITGA5	0
MET	1.17e-12
F2R	9.4e-08
CCL2	1.56e-07
SFN	2.03e-07
UPP1	0.000181034
ISG15	0.0585528
IRS1	0.79653
MAP1LC3A	0.994247
