# Supplementary material for: Multiomics integration reveals the effect of Orexin A on glioblastoma
Source: Front Pharmacol. 2023 Jan 20;14:1096159. doi: 10.3389/fphar.2023.1096159 (PMC9894894; doi:10.3389/fphar.2023.1096159)
Supplement: Supplementary file 3 [file DataSheet1.zip › Supplementary Table 1/Table 1B.xlsx]

## Sheet: Sheet1
ID	Description	GeneRatio	BgRatio	pvalue	p.adjust	qvalue	geneID	Count
hsa05166	Human T-cell leukemia virus 1 infection	32/556	222/8149	4.06006e-05	0.0126268	0.0111972	1958/701/2353/2114/890/567/3133/3106/7048/3134/3107/292/991/4609/1959/1026/4088/8061/9700/595/8829/3105/3725/7538/1870/468/4790/2113/4487/706/8517/246184	32
hsa05169	Epstein-Barr virus infection	29/556	202/8149	9.98577e-05	0.0138896	0.0123171	23586/4938/6890/890/5708/567/3133/3654/6772/3106/10018/4734/3134/3107/4939/4609/1026/9636/595/3105/3725/1870/4790/7431/9541/57506/3627/8517/3456	29
hsa04218	Cellular senescence	24/556	156/8149	0.000133984	0.0138896	0.0123171	5500/890/2305/5054/677/3133/3106/7048/3134/3107/292/4609/22808/1026/4088/595/3105/1870/4790/2113/5933/3576/6237/28996	24
hsa04110	Cell cycle	20/556	126/8149	0.00031308	0.024342	0.021586	5347/701/890/4173/4171/991/4609/1026/4088/9700/595/2810/699/1870/8243/5933/1028/10274/5591/246184	20
hsa00240	Pyrimidine metabolism	12/556	58/8149	0.000443429	0.0274235	0.0243187	6240/129607/1503/7298/6241/4907/790/7378/8623/56953/4833/4832	12
hsa04668	TNF signaling pathway	18/556	112/8149	0.000529071	0.0274235	0.0243187	2353/1435/602/6347/3726/1906/3976/4323/3725/182/468/4790/8986/6352/3627/8517/3456/1051	18
hsa05418	Fluid shear stress and atherosclerosis	20/556	139/8149	0.00113478	0.047546	0.042163	3326/2353/6383/1843/857/7422/3320/6347/4688/3791/1906/445/3725/9181/4790/10365/1003/5881/2947/8517	20
hsa04068	FoxO signaling pathway	19/556	131/8149	0.00135811	0.047546	0.042163	5347/8743/6446/3575/114907/10018/7048/51422/116986/1026/4088/604/595/10365/1901/3667/3480/100132074/1956	19
hsa04145	Phagosome	21/556	152/8149	0.00146155	0.047546	0.042163	84790/6890/10376/3133/3106/3678/9902/3134/3107/3693/7057/4688/64581/203068/84617/3105/7037/7059/10312/10382/347733	21
hsa05205	Proteoglycans in cancer	26/556	205/8149	0.00152881	0.047546	0.042163	7430/5500/6383/857/7422/3678/3693/2316/3091/7057/288/4609/3791/22808/1026/595/8826/7078/4233/5781/2317/7474/3480/6237/1956/7475	26
hsa01232	Nucleotide metabolism	14/556	85/8149	0.00168405	0.0476126	0.042222	6240/100/129607/1503/7298/2766/6241/4907/205/7378/8623/56953/4833/4832	14
