# Supplementary material for: Multiomics integration reveals the effect of Orexin A on glioblastoma
Source: Front Pharmacol. 2023 Jan 20;14:1096159. doi: 10.3389/fphar.2023.1096159 (PMC9894894; doi:10.3389/fphar.2023.1096159)
Supplement: Supplementary file 3 [file DataSheet1.zip › Supplementary Table 1/Table 1C.xlsx]

## Sheet: Sheet1
ID	Description	GeneRatio	BgRatio	pvalue	p.adjust	qvalue	geneID	Count
hsa05171	Coronavirus disease - COVID-19	44798	232/8150	2.72095e-07	1.90466e-05	1.57529e-05	2244/64135/9636/4599/4600/4939/6772/7311	8
hsa05162	Measles	44706	139/8150	5.42013e-05	0.00189705	0.00156899	64135/4599/4600/4939/6772	5
hsa05160	Hepatitis C	44706	157/8150	9.68228e-05	0.0022592	0.00186851	3434/4599/4600/4939/6772	5
hsa05164	Influenza A	44706	171/8150	0.000144953	0.00253667	0.002098	64135/4599/4600/4939/6772	5
hsa04622	RIG-I-like receptor signaling pathway	44645	70/8150	0.00121887	0.0170642	0.0141132	79132/64135/9636	3
