# Supplementary material for: Multiomics integration reveals the effect of Orexin A on glioblastoma
Source: Front Pharmacol. 2023 Jan 20;14:1096159. doi: 10.3389/fphar.2023.1096159 (PMC9894894; doi:10.3389/fphar.2023.1096159)
Supplement: Supplementary file 3 [file DataSheet1.zip › Supplementary Table 1/Table 1D.xlsx]

## Sheet: Sheet1
ID	Description	GeneRatio	BgRatio	pvalue	p.adjust	qvalue	geneID	Count
R-HSA-909733	Interferon alpha/beta signaling	9/34	70/10867	5.17668e-13	2.4641e-10	1.43857e-10	IFI27/IFIT1/IFIT2/IFIT3/ISG15/MX1/MX2/OAS2/STAT1	9
R-HSA-913531	Interferon Signaling	11/34	199/10867	1.16656e-11	2.7764e-09	1.6209e-09	IFI27/IFIT1/IFIT2/IFIT3/ISG15/MX1/MX2/OAS2/STAT1/UBA52/UBE2L6	11
R-HSA-1169410	Antiviral mechanism by IFN-stimulated genes	8/34	80/10867	9.38092e-11	1.48844e-08	8.68969e-09	IFIT1/ISG15/MX1/MX2/OAS2/STAT1/UBA52/UBE2L6	8
R-HSA-1169408	ISG15 antiviral mechanism	7/34	72/10867	1.94053e-09	2.30923e-07	1.34815e-07	IFIT1/ISG15/MX1/MX2/STAT1/UBA52/UBE2L6	7
R-HSA-5656169	Termination of translesion DNA synthesis	4/34	32/10867	2.6992e-06	0.000256964	0.000150019	ISG15/PCLAF/UBA52/UBE2L6	4
R-HSA-936440	Negative regulators of DDX58/IFIH1 signaling	4/34	35/10867	3.90423e-06	0.000309735	0.000180827	IFIH1/ISG15/UBA52/UBE2L6	4
R-HSA-168928	DDX58/IFIH1-mediated induction of interferon-alpha/beta	5/34	82/10867	5.06853e-06	0.00034466	0.000201217	DHX58/IFIH1/ISG15/UBA52/UBE2L6	5
R-HSA-110313	Translesion synthesis by Y family DNA polymerases bypasses lesions on DNA template	4/34	39/10867	6.07906e-06	0.000361704	0.000211167	ISG15/PCLAF/UBA52/UBE2L6	4
R-HSA-73893	DNA Damage Bypass	4/34	48/10867	1.40979e-05	0.000745622	0.000435303	ISG15/PCLAF/UBA52/UBE2L6	4
R-HSA-8939902	Regulation of RUNX2 expression and activity	4/34	73/10867	7.46218e-05	0.003552	0.0020737	PSMB9/PSME1/STAT1/UBA52	4
R-HSA-1236974	ER-Phagosome pathway	4/34	90/10867	0.000168726	0.00730123	0.00426255	FGB/PSMB9/PSME1/UBA52	4
R-HSA-5668541	TNFR2 non-canonical NF-kB pathway	4/34	102/10867	0.000273273	0.00938478	0.00547895	PSMB9/PSME1/TNFRSF12A/UBA52	4
R-HSA-1236975	Antigen processing-Cross presentation	4/34	105/10867	0.000305369	0.00938478	0.00547895	FGB/PSMB9/PSME1/UBA52	4
R-HSA-977225	Amyloid fiber formation	4/34	111/10867	0.000377553	0.00938478	0.00547895	APOE/TGFBI/UBA52/UBE2L6	4
R-HSA-211733	Regulation of activated PAK-2p34 by proteasome mediated degradation	3/34	50/10867	0.000496057	0.00938478	0.00547895	PSMB9/PSME1/UBA52	3
R-HSA-8878166	Transcriptional regulation by RUNX2	4/34	121/10867	0.00052387	0.00938478	0.00547895	PSMB9/PSME1/STAT1/UBA52	4
R-HSA-180534	Vpu mediated degradation of CD4	3/34	52/10867	0.000556946	0.00938478	0.00547895	PSMB9/PSME1/UBA52	3
R-HSA-349425	Autodegradation of the E3 ubiquitin ligase COP1	3/34	52/10867	0.000556946	0.00938478	0.00547895	PSMB9/PSME1/UBA52	3
R-HSA-69601	Ubiquitin Mediated Degradation of Phosphorylated Cdc25A	3/34	52/10867	0.000556946	0.00938478	0.00547895	PSMB9/PSME1/UBA52	3
R-HSA-69610	p53-Independent DNA Damage Response	3/34	52/10867	0.000556946	0.00938478	0.00547895	PSMB9/PSME1/UBA52	3
R-HSA-69613	p53-Independent G1/S DNA damage checkpoint	3/34	52/10867	0.000556946	0.00938478	0.00547895	PSMB9/PSME1/UBA52	3
R-HSA-75815	Ubiquitin-dependent degradation of Cyclin D	3/34	52/10867	0.000556946	0.00938478	0.00547895	PSMB9/PSME1/UBA52	3
R-HSA-9707564	Cytoprotection by HMOX1	4/34	124/10867	0.000574678	0.00938478	0.00547895	PSMB9/PSME1/TXNIP/UBA52	4
R-HSA-169911	Regulation of Apoptosis	3/34	53/10867	0.000589104	0.00938478	0.00547895	PSMB9/PSME1/UBA52	3
R-HSA-180585	Vif-mediated degradation of APOBEC3G	3/34	54/10867	0.000622427	0.00938478	0.00547895	PSMB9/PSME1/UBA52	3
R-HSA-8854050	FBXL7 down-regulates AURKA during mitotic entry and in early mitosis	3/34	54/10867	0.000622427	0.00938478	0.00547895	PSMB9/PSME1/UBA52	3
R-HSA-9604323	Negative regulation of NOTCH4 signaling	3/34	54/10867	0.000622427	0.00938478	0.00547895	PSMB9/PSME1/UBA52	3
R-HSA-174113	SCF-beta-TrCP mediated degradation of Emi1	3/34	55/10867	0.000656932	0.00938478	0.00547895	PSMB9/PSME1/UBA52	3
R-HSA-4641257	Degradation of AXIN	3/34	55/10867	0.000656932	0.00938478	0.00547895	PSMB9/PSME1/UBA52	3
R-HSA-8941858	Regulation of RUNX3 expression and activity	3/34	55/10867	0.000656932	0.00938478	0.00547895	PSMB9/PSME1/UBA52	3
R-HSA-450408	AUF1 (hnRNP D0) binds and destabilizes mRNA	3/34	56/10867	0.000692637	0.00938478	0.00547895	PSMB9/PSME1/UBA52	3
R-HSA-5362768	Hh mutants are degraded by ERAD	3/34	56/10867	0.000692637	0.00938478	0.00547895	PSMB9/PSME1/UBA52	3
R-HSA-4641258	Degradation of DVL	3/34	57/10867	0.000729558	0.00938478	0.00547895	PSMB9/PSME1/UBA52	3
R-HSA-69541	Stabilization of p53	3/34	57/10867	0.000729558	0.00938478	0.00547895	PSMB9/PSME1/UBA52	3
R-HSA-8932339	ROS sensing by NFE2L2	3/34	57/10867	0.000729558	0.00938478	0.00547895	PSMB9/PSME1/UBA52	3
R-HSA-5387390	Hh mutants abrogate ligand secretion	3/34	59/10867	0.000807116	0.00938478	0.00547895	PSMB9/PSME1/UBA52	3
R-HSA-5676590	NIK-->noncanonical NF-kB signaling	3/34	59/10867	0.000807116	0.00938478	0.00547895	PSMB9/PSME1/UBA52	3
R-HSA-68827	CDT1 association with the CDC6:ORC:origin complex	3/34	59/10867	0.000807116	0.00938478	0.00547895	PSMB9/PSME1/UBA52	3
R-HSA-187577	SCF(Skp2)-mediated degradation of p27/p21	3/34	60/10867	0.000847785	0.00938478	0.00547895	PSMB9/PSME1/UBA52	3
R-HSA-5607761	Dectin-1 mediated noncanonical NF-kB signaling	3/34	60/10867	0.000847785	0.00938478	0.00547895	PSMB9/PSME1/UBA52	3
R-HSA-5610780	Degradation of GLI1 by the proteasome	3/34	60/10867	0.000847785	0.00938478	0.00547895	PSMB9/PSME1/UBA52	3
R-HSA-5610783	Degradation of GLI2 by the proteasome	3/34	60/10867	0.000847785	0.00938478	0.00547895	PSMB9/PSME1/UBA52	3
R-HSA-5610785	GLI3 is processed to GLI3R by the proteasome	3/34	60/10867	0.000847785	0.00938478	0.00547895	PSMB9/PSME1/UBA52	3
R-HSA-5678895	Defective CFTR causes cystic fibrosis	3/34	61/10867	0.000889735	0.00962532	0.00561938	PSMB9/PSME1/UBA52	3
R-HSA-174084	Autodegradation of Cdh1 by Cdh1:APC/C	3/34	64/10867	0.00102344	0.010375	0.00605708	PSMB9/PSME1/UBA52	3
R-HSA-4608870	Asymmetric localization of PCP proteins	3/34	64/10867	0.00102344	0.010375	0.00605708	PSMB9/PSME1/UBA52	3
R-HSA-5358346	Hedgehog ligand biogenesis	3/34	65/10867	0.00107067	0.010375	0.00605708	PSMB9/PSME1/UBA52	3
R-HSA-9707587	Regulation of HMOX1 expression and activity	3/34	65/10867	0.00107067	0.010375	0.00605708	PSMB9/PSME1/UBA52	3
R-HSA-1234176	Oxygen-dependent proline hydroxylation of Hypoxia-inducible Factor Alpha	3/34	66/10867	0.00111927	0.010375	0.00605708	PSMB9/PSME1/UBA52	3
R-HSA-69563	p53-Dependent G1 DNA Damage Response	3/34	66/10867	0.00111927	0.010375	0.00605708	PSMB9/PSME1/UBA52	3
R-HSA-69580	p53-Dependent G1/S DNA damage checkpoint	3/34	66/10867	0.00111927	0.010375	0.00605708	PSMB9/PSME1/UBA52	3
R-HSA-1169091	Activation of NF-kappaB in B cells	3/34	67/10867	0.00116923	0.010375	0.00605708	PSMB9/PSME1/UBA52	3
R-HSA-174154	APC/C:Cdc20 mediated degradation of Securin	3/34	68/10867	0.00122059	0.010375	0.00605708	PSMB9/PSME1/UBA52	3
R-HSA-5658442	Regulation of RAS by GAPs	3/34	68/10867	0.00122059	0.010375	0.00605708	PSMB9/PSME1/UBA52	3
R-HSA-68867	Assembly of the pre-replicative complex	3/34	68/10867	0.00122059	0.010375	0.00605708	PSMB9/PSME1/UBA52	3
R-HSA-69615	G1/S DNA Damage Checkpoints	3/34	68/10867	0.00122059	0.010375	0.00605708	PSMB9/PSME1/UBA52	3
R-HSA-8948751	Regulation of PTEN stability and activity	3/34	69/10867	0.00127336	0.0106337	0.00620806	PSMB9/PSME1/UBA52	3
R-HSA-68949	Orc1 removal from chromatin	3/34	71/10867	0.00138316	0.0113514	0.0066271	PSMB9/PSME1/UBA52	3
R-HSA-9711123	Cellular response to chemical stress	4/34	160/10867	0.0014878	0.0116882	0.0068237	PSMB9/PSME1/TXNIP/UBA52	4
R-HSA-174184	Cdc20:Phospho-APC/C mediated degradation of Cyclin A	3/34	73/10867	0.00149875	0.0116882	0.0068237	PSMB9/PSME1/UBA52	3
R-HSA-69017	CDK-mediated phosphorylation and removal of Cdc6	3/34	73/10867	0.00149875	0.0116882	0.0068237	PSMB9/PSME1/UBA52	3
R-HSA-174178	APC/C:Cdh1 mediated degradation of Cdc20 and other APC/C:Cdh1 targeted proteins in late mitosis/early G1	3/34	74/10867	0.00155875	0.0116882	0.0068237	PSMB9/PSME1/UBA52	3
R-HSA-179419	APC:Cdc20 mediated degradation of cell cycle proteins prior to satisfation of the cell cycle checkpoint	3/34	74/10867	0.00155875	0.0116882	0.0068237	PSMB9/PSME1/UBA52	3
R-HSA-3000480	Scavenging by Class A Receptors	2/34	19/10867	0.00157152	0.0116882	0.0068237	APOE/FTL	2
R-HSA-1234174	Cellular response to hypoxia	3/34	75/10867	0.00162024	0.0118651	0.00692701	PSMB9/PSME1/UBA52	3
R-HSA-176409	APC/C:Cdc20 mediated degradation of mitotic proteins	3/34	76/10867	0.00168323	0.0121397	0.00708729	PSMB9/PSME1/UBA52	3
R-HSA-176814	Activation of APC/C and APC/C:Cdc20 mediated degradation of mitotic proteins	3/34	77/10867	0.00174774	0.0122342	0.00714248	PSMB9/PSME1/UBA52	3
R-HSA-8852276	The role of GTSE1 in G2/M progression after G2 checkpoint	3/34	77/10867	0.00174774	0.0122342	0.00714248	PSMB9/PSME1/UBA52	3
R-HSA-5619084	ABC transporter disorders	3/34	78/10867	0.00181378	0.0125125	0.00730494	PSMB9/PSME1/UBA52	3
R-HSA-176408	Regulation of APC/C activators between G1/S and early anaphase	3/34	81/10867	0.00202122	0.0137443	0.00802408	PSMB9/PSME1/UBA52	3
R-HSA-2871837	FCERI mediated NF-kB activation	3/34	82/10867	0.00209351	0.0137557	0.00803077	PSMB9/PSME1/UBA52	3
R-HSA-9013694	Signaling by NOTCH4	3/34	82/10867	0.00209351	0.0137557	0.00803077	PSMB9/PSME1/UBA52	3
R-HSA-1168372	Downstream signaling events of B Cell Receptor (BCR)	3/34	83/10867	0.00216739	0.0137557	0.00803077	PSMB9/PSME1/UBA52	3
R-HSA-195253	Degradation of beta-catenin by the destruction complex	3/34	83/10867	0.00216739	0.0137557	0.00803077	PSMB9/PSME1/UBA52	3
R-HSA-69202	Cyclin E associated events during G1/S transition	3/34	83/10867	0.00216739	0.0137557	0.00803077	PSMB9/PSME1/UBA52	3
R-HSA-5632684	Hedgehog 'on' state	3/34	85/10867	0.00232	0.0141579	0.00826558	PSMB9/PSME1/UBA52	3
R-HSA-69002	DNA Replication Pre-Initiation	3/34	85/10867	0.00232	0.0141579	0.00826558	PSMB9/PSME1/UBA52	3
R-HSA-69656	Cyclin A:Cdk2-associated events at S phase entry	3/34	85/10867	0.00232	0.0141579	0.00826558	PSMB9/PSME1/UBA52	3
R-HSA-174143	APC/C-mediated degradation of cell cycle proteins	3/34	88/10867	0.00256116	0.0150508	0.00878684	PSMB9/PSME1/UBA52	3
R-HSA-450531	Regulation of mRNA stability by proteins that bind AU-rich elements	3/34	88/10867	0.00256116	0.0150508	0.00878684	PSMB9/PSME1/UBA52	3
R-HSA-453276	Regulation of mitotic cell cycle	3/34	88/10867	0.00256116	0.0150508	0.00878684	PSMB9/PSME1/UBA52	3
R-HSA-5687128	MAPK6/MAPK4 signaling	3/34	89/10867	0.00264487	0.0153532	0.00896336	PSMB9/PSME1/UBA52	3
R-HSA-9705462	Inactivation of CSF3 (G-CSF) signaling	2/34	25/10867	0.00272484	0.0156268	0.00912312	STAT1/UBA52	2
R-HSA-69052	Switching of origins to a post-replicative state	3/34	91/10867	0.00281733	0.0159	0.00928262	PSMB9/PSME1/UBA52	3
R-HSA-2467813	Separation of Sister Chromatids	4/34	191/10867	0.00283929	0.0159	0.00928262	PSMB9/PSME1/SPDL1/UBA52	4
R-HSA-4086400	PCP/CE pathway	3/34	92/10867	0.0029061	0.0160849	0.00939059	PSMB9/PSME1/UBA52	3
R-HSA-8878159	Transcriptional regulation by RUNX3	3/34	96/10867	0.00327843	0.0179371	0.0104719	PSMB9/PSME1/UBA52	3
R-HSA-202424	Downstream TCR signaling	3/34	98/10867	0.00347507	0.018797	0.0109739	PSMB9/PSME1/UBA52	3
R-HSA-5607764	CLEC7A (Dectin-1) signaling	3/34	101/10867	0.00378338	0.0202347	0.0118133	PSMB9/PSME1/UBA52	3
R-HSA-5689603	UCH proteinases	3/34	102/10867	0.00388975	0.0204625	0.0119463	PSMB9/PSME1/UBA52	3
R-HSA-9674555	Signaling by CSF3 (G-CSF)	2/34	30/10867	0.00391255	0.0204625	0.0119463	STAT1/UBA52	2
R-HSA-382556	ABC-family proteins mediated transport	3/34	103/10867	0.00399793	0.0204625	0.0119463	PSMB9/PSME1/UBA52	3
R-HSA-9020702	Interleukin-1 signaling	3/34	103/10867	0.00399793	0.0204625	0.0119463	PSMB9/PSME1/UBA52	3
R-HSA-2173796	SMAD2/SMAD3:SMAD4 heterotrimer regulates transcription	2/34	32/10867	0.0044438	0.0225026	0.0131373	SERPINE1/UBA52	2
R-HSA-5689880	Ub-specific processing proteases	4/34	220/10867	0.00470822	0.0235907	0.0137725	IFIH1/PSMB9/PSME1/UBA52	4
R-HSA-983705	Signaling by the B Cell Receptor (BCR)	3/34	112/10867	0.00505477	0.0250633	0.0146322	PSMB9/PSME1/UBA52	3
R-HSA-5610787	Hedgehog 'off' state	3/34	113/10867	0.00518161	0.0254273	0.0148448	PSMB9/PSME1/UBA52	3
R-HSA-71291	Metabolism of amino acids and derivatives	5/34	374/10867	0.00574673	0.0277598	0.0162065	CTH/GLUL/PSMB9/PSME1/UBA52	5
R-HSA-9029569	NR1H3 & NR1H2 regulate gene expression linked to cholesterol transport and efflux	2/34	37/10867	0.00590886	0.0277598	0.0162065	APOD/APOE	2
R-HSA-983169	Class I MHC mediated antigen processing & presentation	5/34	377/10867	0.00594229	0.0277598	0.0162065	FGB/PSMB9/PSME1/UBA52/UBE2L6	5
R-HSA-157118	Signaling by NOTCH	4/34	236/10867	0.00603028	0.0277598	0.0162065	PSMB9/PSME1/STAT1/UBA52	4
R-HSA-68882	Mitotic Anaphase	4/34	236/10867	0.00603028	0.0277598	0.0162065	PSMB9/PSME1/SPDL1/UBA52	4
R-HSA-2555396	Mitotic Metaphase and Anaphase	4/34	237/10867	0.00612033	0.0277598	0.0162065	PSMB9/PSME1/SPDL1/UBA52	4
R-HSA-202403	TCR signaling	3/34	120/10867	0.00612348	0.0277598	0.0162065	PSMB9/PSME1/UBA52	3
R-HSA-69239	Synthesis of DNA	3/34	120/10867	0.00612348	0.0277598	0.0162065	PSMB9/PSME1/UBA52	3
R-HSA-5689896	Ovarian tumor domain proteases	2/34	39/10867	0.00654864	0.0294071	0.0171682	IFIH1/UBA52	2
R-HSA-69306	DNA Replication	3/34	128/10867	0.00731808	0.0325552	0.0190061	PSMB9/PSME1/UBA52	3
R-HSA-114608	Platelet degranulation	3/34	129/10867	0.00747644	0.0327489	0.0191192	CD63/FGB/SERPINE1	3
R-HSA-2173782	Binding and Uptake of Ligands by Scavenger Receptors	2/34	42/10867	0.00756472	0.0327489	0.0191192	APOE/FTL	2
R-HSA-162909	Host Interactions of HIV factors	3/34	130/10867	0.00763683	0.0327489	0.0191192	PSMB9/PSME1/UBA52	3
R-HSA-8939236	RUNX1 regulates transcription of genes involved in differentiation of HSCs	3/34	130/10867	0.00763683	0.0327489	0.0191192	PSMB9/PSME1/UBA52	3
R-HSA-69206	G1/S Transition	3/34	131/10867	0.00779925	0.0331468	0.0193515	PSMB9/PSME1/UBA52	3
R-HSA-2173793	Transcriptional activity of SMAD2/SMAD3:SMAD4 heterotrimer	2/34	44/10867	0.00827916	0.0340537	0.019881	SERPINE1/UBA52	2
R-HSA-451927	Interleukin-2 family signaling	2/34	44/10867	0.00827916	0.0340537	0.019881	LGALS9/STAT1	2
R-HSA-2454202	Fc epsilon receptor (FCERI) signaling	3/34	134/10867	0.0082988	0.0340537	0.019881	PSMB9/PSME1/UBA52	3
R-HSA-76005	Response to elevated platelet cytosolic Ca2+	3/34	134/10867	0.0082988	0.0340537	0.019881	CD63/FGB/SERPINE1	3
R-HSA-6807070	PTEN Regulation	3/34	140/10867	0.00935366	0.0379407	0.0221502	PSMB9/PSME1/UBA52	3
R-HSA-9024446	NR1H2 and NR1H3-mediated signaling	2/34	47/10867	0.00940546	0.0379407	0.0221502	APOD/APOE	2
R-HSA-446652	Interleukin-1 family signaling	3/34	141/10867	0.00953676	0.038147	0.0222707	PSMB9/PSME1/UBA52	3
R-HSA-5621481	C-type lectin receptors (CLRs)	3/34	142/10867	0.00972196	0.0385638	0.022514	PSMB9/PSME1/UBA52	3
R-HSA-1236978	Cross-presentation of soluble exogenous antigens (endosomes)	2/34	49/10867	0.0101922	0.0397664	0.0232161	PSMB9/PSME1	2
R-HSA-9012852	Signaling by NOTCH3	2/34	49/10867	0.0101922	0.0397664	0.0232161	STAT1/UBA52	2
R-HSA-3858494	Beta-catenin independent WNT signaling	3/34	146/10867	0.0104838	0.040372	0.0235697	PSMB9/PSME1/UBA52	3
R-HSA-5663202	Diseases of signal transduction by growth factor receptors and second messengers	5/34	433/10867	0.0105171	0.040372	0.0235697	FGB/PSMB9/PSME1/STAT1/UBA52	5
R-HSA-5673001	RAF/MAP kinase cascade	4/34	280/10867	0.0108911	0.0411945	0.0240499	FGB/PSMB9/PSME1/UBA52	4
R-HSA-350562	Regulation of ornithine decarboxylase (ODC)	2/34	51/10867	0.0110073	0.0411945	0.0240499	PSMB9/PSME1	2
R-HSA-453279	Mitotic G1 phase and G1/S transition	3/34	149/10867	0.0110775	0.0411945	0.0240499	PSMB9/PSME1/UBA52	3
R-HSA-5358351	Signaling by Hedgehog	3/34	149/10867	0.0110775	0.0411945	0.0240499	PSMB9/PSME1/UBA52	3
R-HSA-5684996	MAPK1/MAPK3 signaling	4/34	286/10867	0.0117052	0.0431914	0.0252157	FGB/PSMB9/PSME1/UBA52	4
R-HSA-69620	Cell Cycle Checkpoints	4/34	294/10867	0.0128507	0.0470535	0.0274704	PSMB9/PSME1/SPDL1/UBA52	4
R-HSA-5688426	Deubiquitination	4/34	298/10867	0.0134497	0.0488591	0.0285245	IFIH1/PSMB9/PSME1/UBA52	4
R-HSA-168643	Nucleotide-binding domain, leucine rich repeat containing receptor (NLR) signaling pathways	2/34	57/10867	0.0136185	0.0488591	0.0285245	TXNIP/UBA52	2
R-HSA-449147	Signaling by Interleukins	5/34	462/10867	0.0136518	0.0488591	0.0285245	LGALS9/PSMB9/PSME1/STAT1/UBA52	5
R-HSA-69242	S Phase	3/34	162/10867	0.0138735	0.049271	0.028765	PSMB9/PSME1/UBA52	3
R-HSA-1236394	Signaling by ERBB4	2/34	58/10867	0.0140774	0.049271	0.028765	APOE/UBA52	2
R-HSA-917937	Iron uptake and transport	2/34	58/10867	0.0140774	0.049271	0.028765	FTL/UBA52	2
