# Supplementary material for: Multiomics integration reveals the effect of Orexin A on glioblastoma
Source: Front Pharmacol. 2023 Jan 20;14:1096159. doi: 10.3389/fphar.2023.1096159 (PMC9894894; doi:10.3389/fphar.2023.1096159)
Supplement: Supplementary file 3 [file DataSheet1.zip › Supplementary Table 1/Table 1E.xlsx]

## Sheet: Sheet1
Metabolite Set	Total	Hits	Expect	P value	Holm P	FDR	Details
﻿	Glycine, serine and threonine metabolism	33	8	0.369	4.21e-10	3.54e-08	3.54e-08	View
﻿	Aminoacyl-tRNA biosynthesis	48	7	0.536	3.04e-07	2.53e-05	1.28e-05	View
﻿	Phenylalanine, tyrosine and tryptophan biosynthesis	4	3	0.0447	4.61e-06	0.000378	0.000129	View
﻿	Phenylalanine metabolism	10	3	0.112	0.000133	0.0107	0.00278	View
﻿	Cysteine and methionine metabolism	33	4	0.369	0.000358	0.0286	0.00601	View
﻿	Tyrosine metabolism	42	4	0.469	0.00092	0.0727	0.0121	View
﻿	Pantothenate and CoA biosynthesis	19	3	0.212	0.00101	0.0784	0.0121	View
﻿	Valine, leucine and isoleucine biosynthesis	8	2	0.0894	0.00316	0.243	0.0332	View
﻿	Glyoxylate and dicarboxylate metabolism	32	3	0.357	0.0047	0.357	0.0439	View
﻿	Citrate cycle (TCA cycle)	20	2	0.223	0.0198	1	0.167	View
﻿	Pyruvate metabolism	22	2	0.246	0.0238	1	0.181	View
﻿	Propanoate metabolism	23	2	0.257	0.0259	1	0.181	View
﻿	Alanine, aspartate and glutamate metabolism	28	2	0.313	0.0374	1	0.225	View
﻿	Glutathione metabolism	28	2	0.313	0.0374	1	0.225	View
