# Supplementary material for: Multiomics integration reveals the effect of Orexin A on glioblastoma
Source: Front Pharmacol. 2023 Jan 20;14:1096159. doi: 10.3389/fphar.2023.1096159 (PMC9894894; doi:10.3389/fphar.2023.1096159)
Supplement: Supplementary file 3 [file DataSheet1.zip › Supplementary Table 2/Table 2A.xlsx]

## Sheet: Sheet1
ID	Description	GeneRatio	BgRatio	pvalue	p.adjust	qvalue	geneID	Count	type
hsa05205	Proteoglycans in cancer	27/564	205/8149	0.000870705	0.0391817	0.0345663	288/857/595/967/1026/1956/7430/2316/2317/3091/3480/8826/3678/3693/3791/4233/22808/4609/5500/5781/6237/6383/7057/7078/7422/7474/7475	27	tran/tran/tran/pro/tran/tran/tran/tran/tran/tran/tran/tran/tran/tran/tran/tran/tran/tran/tran/tran/tran/tran/tran/tran/tran/tran/tran/
hsa05167	Kaposi sarcoma-associated herpesvirus infection	23/564	194/8149	0.00765947	0.111751	0.0985874	595/1026/3576/1870/2353/3091/3105/3106/3107/3133/3134/3456/8517/3725/84557/4609/4790/57580/1827/6772/7311/7422/7538	23	tran/tran/tran/tran/tran/tran/tran/tran/tran/tran/tran/tran/tran/tran/tran/tran/tran/tran/tran/tran/pro/tran/tran/
hsa05208	Chemical carcinogenesis - reactive oxygen species	25/564	223/8149	0.0111383	0.140749	0.124169	27/10327/1645/1646/8644/1329/1345/1956/2052/253152/2353/2947/3091/8517/3725/4233/4688/4694/4696/4707/54539/4790/5781/292/7422	25	tran/tran/tran/tran/tran/tran/tran/tran/tran/pro/tran/tran/tran/tran/tran/tran/tran/tran/tran/tran/tran/tran/tran/tran/tran/
hsa05171	Coronavirus disease - COVID-19	25/564	232/8149	0.0176687	0.159019	0.140287	834/6347/3627/3576/23586/1956/2244/2353/64135/3456/8517/3654/9636/3725/57506/4599/4600/4790/8829/4938/4939/6175/6206/6772/7311	25	tran/tran/tran/tran/tran/tran/pro/tran/tran/tran/tran/tran/tran/tran/tran/tran/tran/tran/tran/tran/tran/tran/tran/tran/pro/
hsa04137	Mitophagy - animal	10/564	72/8149	0.0256563	0.197115	0.173896	468/3091/3725/84557/9927/22808/65018/6237/7942/7311	10	tran/tran/tran/tran/tran/tran/tran/tran/tran/pro/
hsa04115	p53 signaling pathway	10/564	73/8149	0.0279623	0.198405	0.175034	27113/595/3732/1026/51512/6241/5054/83667/2810/7057	10	tran/tran/pro/tran/tran/tran/tran/tran/tran/tran/
