# Supplementary material for: Multiomics integration reveals the effect of Orexin A on glioblastoma
Source: Front Pharmacol. 2023 Jan 20;14:1096159. doi: 10.3389/fphar.2023.1096159 (PMC9894894; doi:10.3389/fphar.2023.1096159)
Supplement: Supplementary file 3 [file DataSheet1.zip › Supplementary Table 2/Table 2B.xlsx]

## Sheet: Sheet1
ID	Description	GeneRatio	BgRatio	pvalue	p.adjust	qvalue	geneID	Count
hsa00240	Pyrimidine metabolism	20/589	122/10222	1.96423e-05	0.00156647	0.00129226	790/1503/4832/4833/4907/6240/6241/7298/7378/8623/56953/129607/C00178/C00214/C00239/C00364/C00475/C00526/C00881/C02376	20
hsa04068	FoxO signaling pathway	21/589	136/10222	3.1147e-05	0.00169445	0.00139783	595/604/1026/1901/1956/3480/3575/3667/4088/5347/6446/7048/8743/10018/10365/51422/114907/116986/100132074/C00008/C00020	21
hsa04151	PI3K-Akt signaling pathway	38/589	358/10222	0.000185369	0.00591328	0.00487814	468/595/672/1026/1291/1299/1435/1902/1942/1944/1956/2057/2149/3164/3320/3326/3456/3480/3575/3667/3678/3693/3791/3910/4233/4609/4790/5526/6446/7057/7059/7422/8517/10018/10161/54541/118788/C00020	38
hsa05207	Chemical carcinogenesis - receptor activation	21/589	241/10222	0.0380556	0.186387	0.15376	182/332/468/595/604/1956/2052/2353/2947/3320/3326/3725/3837/4609/4790/7422/9314/10683/28514/85315/C00788	21
